# Supplementary material for: Efficacy of heel lifts for lower limb musculoskeletal conditions: A systematic review
Source: J Foot Ankle Res. 2024 Jun 15;17(2):e12031. doi: 10.1002/jfa2.12031 (PMC11296721; doi:10.1002/jfa2.12031)
Supplement: Supplementary file 4 — Supporting Information S4 [file JFA2-17-e12031-s005.xlsx]

## Sheet: Sheet1
	Additional File 4: characteristics of the included trials
	First author	Year of publication	Type of trial	Participants per group		Age	Gender (% male)	Activity levels	Adherence to heel lifts	Condition	Duration of symptoms (mean)	Type of footwear	Description of the treatment		Patient-reported outcome measures extracted	Mean difference (95% CI)
				Intervention	Comparator								Intervention	Comparator		Short term	Medium term	Long term
	Heel lifts and activity modification versus eccentric calf exercises and activity modification
	Rabusin	2021	RCT	50	50	45.9	0.48	4.8 hours per week	1 to 2 weeks (94%), 3 to 6 weeks (87%) and 7 to 12 weeks (91%)	Mid-portion Achilles tendinopathy	20.3 months	Participant's footwear	Three pairs of 12 mm Clearly Adjustable (Shore A 90) heel lifts with a 3.2 mm PPT Ultralux top cover. Advice to minimise pain to a 5 out of 10 or less during activity.	Eccentric calf exercises off the edge of a step, three sets of 15 repetitions performed twice daily. Resistance was increased by increments of 5 kg (added to a backpack) once they could perform the exercises with no pain or discomfort. Advice to minimise pain to a 5 out of 10 or less during activity.	Pain: VAS	reported at 6 weeks: -15.1 (-27.45 to -2.75)*	reported at 12 weeks: -19.5 (-31.71 to -7.29)*
															Participant rating of overall condition	reported at 6 weeks: RR = 1.44 (0.84 to 2.47)	reported at 12 weeks: RR = 1.41 (1.02 to 1.95)*
															Participation: 7-day physical activity recall	reported at 6 weeks: -9 (-422.51 to 404.51)	reported at 12 weeks: -51.5 (-512.88 to 409.88)
															Quality of life: EQ-5D-5L VAS	reported at 6 weeks: 0 (-7.52 to 7.52)	reported at 12 weeks: 2.1 (-3.39 to 7.59)
															Composite measure: VISA-A	reported at 6 weeks: 7.7 (-0.96 to 16.36)	reported at 12 weeks: 12.3 (3.52 to 21.08)*
															Adverse events		reported at 12 weeks: RR = 1.05 (0.71 to 1.54)
	Heel lifts, therapeutic ultrasound, stretching and strengthening exercises for ‘posterior leg structures’, and activity modification versus therapeutic ultrasound, stretching and strengthening exercises for ‘posterior leg structures’, and activity modification
	Lowdon	1984	RCT	11	12	Range 11 to 51 years	0.57	Not reported	Not reported	Achilles tendinitis	Not reported	Participant's footwear	Sorbothane heel lifts cut in 'wedge form'. Five consecutive daily 5 minute treatments with ultrasound, stretching and strengthening exercises for the "posterior leg structures", and to continue with their current activity providing it did not increase 'tendinitis symptoms'.	Five consecutive daily 5 minute treatments with ultrasound, stretching and strengthening exercises for the "posterior leg structures", and to continue with their current activity providing it did not increase 'tendinitis symptoms'.	Pain: VAS		reported at 8 weeks: the “benefit of viscoelastic pads widely used by athletes was not substantiated”
															Participation: 4-point ordinal scale
	Heel lifts, cryotherapy, calf stretching, and activity modification versus custom orthotics, cryotherapy, calf stretching, and activity modification
	Alfaro-Santafé	2021	RCT	104	104	11.2	0.83	Not reported	Reported to have had “reasonable compliance”	Calcaneal apophysitis	Not reported	Participant's footwear	8 mm heel lifts composed of confortene, XRD poron and ethyl vinyl acetate. Advice to stretch triceps surare, reduce sport intensity and 10 minutes of ice application for pain relief.	Custom orthotics composed of confortene, polypropylene, XRD poron, and lunasoft. Advice to stretch triceps surare, reduce sport intensity and 10 minutes of ice application for pain relief.	Pain: VAS		reported at 12 weeks: 55.7 (50.27 to 61.13)**
	Heel lifts, calf stretching, and cryotherapy versus prefabricated orthotics, calf stretching, and cryotherapy
	James	2016	Factorial 2×2 RCT	31	31	11.1	0.52	669 minutes per week	1 to 2 months (100%), 6 months (66%) and 12 months (28%)	Calcaneal apophysitis	10.9 months	Participant's footwear	6 mm heel lifts made of high-density ethyl vinyl acetate. Advice to ice area of pain for 10 minutes per day and calf stretching.	Prefabricated polyurethane orthotic with a 3 mm Multiform top cover. Advice to ice area of pain for 10 minutes per day and calf stretching.	Pain: Faces pain scale	reported at 4 weeks: -0.19 (-0.81 to 0.43)	reported at 8 weeks: 0 (-0.57 to 0.57)
															Function and disability: physical domain of the Oxford Foot and Ankle Questionnaire	reported at 4 weeks: 1.34 (-6.92 to 9.60)	reported at 8 weeks -0.49 (-10.68 to 9.70)	reported at 52 weeks: 2 (-7.84 to 11.84)
															Participation: play domain of the Oxford Foot and Ankle Questionnaire	reported at 4 weeks: 2.42 (-5.68 to 10.52)	reported at 8 weeks: 3.32 (-3.75 to 10.39)	reported at 52 weeks: 6.5 (-0.29 to 13.29)
															Adverse events			reported at 52 weeks: RR = 0 (not applicable)
	Heel lifts, calf stretching, and cryotherapy versus prefabricated orthotics, new Adidas runners, calf stretching, and cryotherapy
	James	2016	factorial 2×2 RCT	31	31	11	0.52	669 minutes per week	1 to 2 months (100%), 6 months (66%) and 12 months (28%)	Calcaneal apophysitis	9.7 months	Intervention group used their own footwear and comparison group received new Adidas runners	6 mm heel lifts made of high-density ethyl vinyl acetate. Advice to ice area of pain for 10 minutes per day and calf stretching.	Prefabricated polyurethane orthotic with a 3 mm Multiform top cover. Advice to ice area of pain for 10 minutes per day, calf stretching, and new Adidas runners.	Pain: Faces pain scale	reported at 4 weeks: -0.06 (-0.67 to 0.55)	reported at 8 weeks: 0.06 (-0.45 to 0.57)
															Function and disability: physical domain of the Oxford Foot and Ankle Questionnaire	reported at 4 weeks: 1.59 (-7.54 to 10.72)	reported at 8 weeks: -4.96 (-13.90 to 3.98)	reported at 52 weeks: 3.98 (-5.01 to 12.97)
															Participation: play domain of the Oxford Foot and Ankle Questionnaire	reported at 4 weeks: 2.82 (-4.67 to 10.31)	reported at 8 weeks: -2.92 (-8.60 to 2.76)	reported at 52 weeks: 6.7 (0.84 to 12.56)*
															Adverse events			reported at 52 weeks: RR = 0 (not applicable)
	Heel lifts versus activity modification
	Wiegerinck	2016	RCT	33	32	10.6	0.75	6.65 hours per week	Not reported	Calcaneal apophysitis	> 4 weeks	Participant's footwear	ViscoHeel lift (Bauerfeind).	Cessation of painful activities for at least four weeks or until symptoms have subsided.	Pain: Faces pain scale-revised	reported at 6 weeks: 0.5 (-0.77 to 1.77)	reported at 12 weeks: 0.4 (-1.01 to 1.81)
															Composite measure: Oxford Foot and Ankle Questionnaire	reported at 6 weeks: 4.5 (1.24 to 7.76)*	reported at 12 weeks: 4.8 (-0.11 to 9.71)
	Heel lifts versus eccentric calf exercise
	Wiegerinck	2016	RCT	33	33	10.5	0.72	6.5 hours per week	Not reported	Calcaneal apophysitis	> 4 weeks	Participant's footwear	ViscoHeel lift (Bauerfeind).	Described as “focused on eccentric calf strengthening”.	Pain: Faces pain scale-revised	reported at 6 weeks: -0.7 (-1.91 to 0.51)	reported at 12 weeks: 0.5 (-0.95 to 1.95)
															Composite measure: Oxford Foot and Ankle Questionnaire	reported at 6 weeks: 1.2 (-2.37 to 4.77)	reported at 12 weeks: 3 (-1.22 to 7.22)
	Heel lifts, anti-inflammatory medication, and plantar fascia stretching versus custom orthotics, anti-inflammatory medication, and plantar fascia stretching
	Turlik	1999	RCT	30	25	45	0.33	Not reported	Not reported	Heel spur syndrome	12.5 months	Participant's footwear	Dr Fabricant’s Sports heel lift, NSAIDs or steroid injection, ultrasound and plantar fascia stretching.	Custom polypropylene orthotics, NSAIDs or steroid injection, ultrasound and plantar fascia stretching.	Pain: 5-point Likert scale		reported at 12 weeks: 0.5 (-0.27 to 1.27)
	Heel lifts and heat pack versus 75 mg of indomethacin
	Gupta	2020	RCT	35	35	43	0.32	Not reported	Not reported	Plantar fasciitis	25.2 weeks	Participant's footwear	Silicone heel rubber pad and heat pack to the affected area.	75 mg of Indomethacin once a day for maximum of 3 weeks.	Composite measures: Foot Function Index			reported at 52 weeks: -35.5 (-49.94 to 21.06)**
															Composite measures: Foot and Ankle Disability Index			reported at 52 weeks: 16.5 (6.56 to 26.44)*
	Heel lifts and heat pack versus plantar fascia stretching and sham calf stretching
	Gupta	2020	RCT	35	35	44	0.32	Not reported	Not reported	Plantar fasciitis	30 weeks	Participant's footwear	Silicone heel rubber pad and heat pack to the affected area.	Plantar fascia stretching and sham calf stretching.	Composite measures: Foot Function Index			reported at 52 weeks: 4.9 (-1.79 to 11.59)
															Composite measures: Foot and Ankle Disability Index			reported at 52 weeks: -3.2 (-9.97 to 3.57)
	Heel lifts and heat pack versus calf stretching and sham plantar fascia stretching
	Gupta	2020	RCT	35	35	41.5	0.32	Not reported	Not reported	Plantar fasciitis	26.8 weeks	Participant's footwear	Silicone heel rubber pad and heat pack to the affected area.	Calf stretching and sham plantar fascia stretching.	Composite measures: Foot Function Index			reported at 52 weeks: -3.8 (-13.22 to 5.62)
															Composite measures: Foot and Ankle Disability Index			reported at 52 weeks: 4.2 (-3.90 to 12.30)
	Heel lifts, and ‘Achilles’ and plantar fascia stretching versus felt pads, and ‘Achilles’ and plantar fascia stretching
	Pfeffer	1999	RCT	51	47	48.8	0.36	Not reported	Not reported	Plantar fasciitis	6 months or less	Participant's footwear	Bauerfeind silicone heel pad, and 'Achilles' and plantar fascia stretching for 10 minutes twice per day.	Hapad felt insert, and 'Achilles' and plantar fascia stretching for 10 minutes twice per day.	Pain: subscale of the Foot Function Index		reported at 8 weeks: silicone heel lift group improved by '95%' compared to the felt pads '81%'
	Heel lifts and ‘Achilles’ and plantar fascia stretching versus custom orthotics, and ‘Achilles’ and plantar fascia stretching
	Pfeffer	1999	RCT	51	42	49	0.36	Not reported	Not reported	Plantar fasciitis	6 months or less	Participant's footwear	Bauerfeind silicone heel pad, and 'Achilles' and plantar fascia stretching for 10 minutes twice per day.	Custom-made polypropylene 'neutral' orthotic, and 'Achilles' and plantar fascia stretching for 10 minutes twice per day.	Pain: subscale of the Foot Function Index		reported at 8 weeks: silicone heel lift group improved by '95%' compared to the custom orthotics '68%'
	Heel lifts, and ‘Achilles’ and plantar fascia stretching versus ‘Achilles’ and plantar fascia stretching
	Pfeffer	1999	RCT	51	46	48.3	0.34	Not reported	Not reported	Plantar fasciitis	6 months or less	Participant's footwear	Bauerfeind silicone heel pad, and 'Achilles' and plantar fascia stretching for 10 minutes twice per day.	Achilles' and plantar fascia stretching for 10 minutes twice per day.	Pain: subscale of the Foot Function Index		reported at 8 weeks: silicone heel lift group improved by '95%' compared to the stretching group '72%'
	* = statistically significant; ** = statistically significant and exceeds the minimal clinically important difference
	RCT = randomised controlled trial; NSAIDs = non-steroidal anti-inflammatory drugs; VAS = visual analogue scale; VISA-A = Victorian Institute of Sports Assessment - Achilles; CI = confidence interval
