# Supplementary material for: Efficacy of heel lifts for lower limb musculoskeletal conditions: A systematic review
Source: J Foot Ankle Res. 2024 Jun 15;17(2):e12031. doi: 10.1002/jfa2.12031 (PMC11296721; doi:10.1002/jfa2.12031)
Supplement: Supplementary file 5 — Supporting Information S5 [file JFA2-17-e12031-s001.xlsx]

## Sheet: Sheet1
		Additional File 5: RoB 2 judgements
			RoB 2 criteria
		Outcome	Randomisation process	Deviations from intended intervention	Missing outcome data	Measurement of the outcome	Selection of the reported result	Overall bias
		Rabusin 2021, mid-portion Achilles tendinopathy: heel lifts and activity modification versus eccentric calf exercises and activity modification
		Pain (VAS, worst pain in the past week)	Used a cloud-based, computer-generated random number sequence (via Griffith University), stated concealed allocation occurred (external organisation used for sequence generation). Age, sex, BMI, duration of symptoms, outcome scale value the same at baseline.	Participants and those delivering the intervention were aware of their intervention and the comparison group intervention. The authors reported deviations from the protocol - trial context did not appear to lead to deviations from the trial protocol. Reported using ITT.	<95% of participants completed the outcome assessment at 12 weeks. Sensitivity analysis not performed. While missingness in the outcome could depend on the true value, it is probably not likely here (similar attrition between groups).	Reported worst pain in past week using a VAS - valid and reliable. Participants were aware of their intervention and comparison intervention, which has some concerns of bias.	Study protocol was published prior to data analysis. Trial registration completed prior to data collection. Outcome has been reported and analysed as planned.	Some concerns of risk of bias
		Quality of life (EQ-5D-5L VAS)	Used a cloud-based, computer-generated random number sequence (via Griffith University), stated concealed allocation occurred (external organisation used for sequence generation). Age, sex, BMI, duration of symptoms, outcome scale value the same at baseline.	Participants and those delivering the intervention were aware of their intervention and the comparison group intervention. The authors reported deviations from the protocol - trial context did not appear to lead to deviations from the trial protocol. Reported using ITT.	<95% of participants completed the outcome assessment at 12 weeks. Sensitivity analysis not performed. While missingness in the outcome could depend on the true value, it is probably not likely here (similar attrition between groups).	Reported quality of life using the EQ-5D-5L - valid and reliable. Participants were aware of their intervention and comparison intervention, which has some concerns of bias.	Study protocol was published prior to data analysis. Trial registration completed prior to data collection. Outcome has been reported and analysed as planned.	Some concerns of risk of bias
		Participation (7-day PAR)	Used a cloud-based, computer-generated random number sequence (via Griffith University), stated concealed allocation occurred (external organisation used for sequence generation). Age, sex, BMI, duration of symptoms, outcome scale value the same at baseline.	Participants and those delivering the intervention were aware of their intervention and the comparison group intervention. The authors reported deviations from the protocol - trial context did not appear to lead to deviations from the trial protocol. Reported using ITT.	<95% of participants completed the outcome assessment at 12 weeks. Sensitivity analysis not performed. While missingness in the outcome could depend on the true value, it is probably not likely here (similar attrition between groups).	Reported participation using the 7-day PAR - valid and reliable. Participants were aware of their intervention and comparison intervention, which has some concerns of bias.	Study protocol was published prior to data analysis. Trial registration completed prior to data collection. Outcome has been reported and analysed as planned.	Some concerns of risk of bias
		Participant rating of overall condition	Used a cloud-based, computer-generated random number sequence (via Griffith University), stated concealed allocation occurred (external organisation used for sequence generation). Age, sex, BMI, duration of symptoms, outcome scale value the same at baseline.	Participants and those delivering the intervention were aware of their intervention and the comparison group intervention. The authors reported deviations from the protocol - trial context did not appear to lead to deviations from the trial protocol. Reported using ITT.	<95% of participants completed the outcome assessment at 12 weeks. Sensitivity analysis not performed. While missingness in the outcome could depend on the true value, it is probably not likely here (similar attrition between groups).	Reported participant rating of overall condition - valid and reliable. Participants were aware of their intervention and comparison intervention, which has some concerns of bias.	Study protocol was published prior to data analysis. Trial registration completed prior to data collection. Outcome has been reported and analysed as planned.	Some concerns of risk of bias
		Composite measure (VISA-A)	Used a cloud-based, computer-generated random number sequence (via Griffith University), stated concealed allocation occurred (external organisation used for sequence generation). Age, sex, BMI, duration of symptoms, outcome scale value the same at baseline.	Participants and those delivering the intervention were aware of their intervention and the comparison group intervention. The authors reported deviations from the protocol - trial context did not appear to lead to deviations from the trial protocol. Reported using ITT.	At 12 weeks, 80 particpants (80%) remained in trial. Sensitivity analysis was performed and showed results were little changed.	Reported the VISA-A - valid and reliable. Participants were aware of their intervention and comparison intervention, which has some concerns of bias.	Study protocol was published prior to data analysis. Trial registration completed prior to data collection. Outcome has been reported and analysed as planned.	Some concerns of risk of bias
		Adverse events	Used a cloud-based, computer-generated random number sequence (via Griffith University), stated concealed allocation occurred (external organisation used for sequence generation). Age, sex, BMI and duration of symptoms the same at baseline.	Participants and those delivering the intervention were aware of their intervention and the comparison group intervention. The authors reported deviations from the protocol - trial context did not appear to lead to deviations from the trial protocol. Reported using ITT.	<95% of participants completed the outcome assessment at 12 weeks; Sensitivity analysis not performed. Participants could have not reported follow-up if they had experienced an adverse reaction, but this is probably not likely (similar attrition between groups).	Knowledge of intervention received is unlikely to have changed the incidence of adverse events.	Study protocol was published prior to data analysis. Trial registration completed prior to data collection. Outcome has been reported and analysed as planned.	Some concerns of risk of bias
		Lowdon 1984, mid-portion Achilles tendinopathy: heel lifts, therapeutic ultrasound, stretching and strengthening exercises for ‘posterior leg structures’, and activity modification versus ultrasound, stretching and strengthening exercises for ‘posterior leg structures’, and activity modification
		Pain (VAS)	Authors state it was randomised, but there are no details of the randomisation methods. Does not state 'concealed allocation'. Also, duration of injury is significantly shorter in the control group.	Participants were aware of their assigned intervention. Those delivering the interventions were aware of the participants' assigned intervention. Reported that six patients were excluded from the analysis because of inadequate follow-up data or the necessity for a radical change in treatment.	>5% drop-out (39 people randomised, 33 people analysed). No sensitivity analysis. Missingness could depend on its outcome, and it is likely here (as missing data included people that had deviated from their intervention).	Pain measured using VAS appropriate, but the question used was not stated (so no information). Used same methods and same patient reported outcome for both groups. Outcomes were PROMs, and participants were aware of their assigned intervention. It is probable that participants responses to the PROM was influenced by their expectancy/credibility of the treatment (which was not reported), especiall…	There is no prospective study registration or statistical analysis plan. Analysed data for this PROM at one time point (but did state multiple ways of obtaining data). Appears multiple analyses of data for this time point.	High risk of bias
		Participation (4-point ordinal scale)	Authors state it was randomised, but there are no details of the randomisation methods. Does not state 'concealed allocation'. Also, duration of injury is significantly shorter in the control group.	Participants were aware of their assigned intervention. Those delivering the interventions were aware of the participants' assigned intervention. Reported that six patients were excluded from the analysis because of inadequate follow-up data or the necessity for a radical change in treatment.	>5% drop-out (39 people randomised, 33 people analysed). No sensitivity analysis. Missingness could depend on its outcome, and it is likely here (as missing data included people that had deviated from their intervention).	Participation measured using a 4-point ordinal scale, appears appropriate. Used same methods and same patient reported outcome for both groups. Outcomes were PROMs, and participants were aware of their assigned intervention. It is probable that participants responses to the PROM was influenced by their expectancy/credibility of the treatment (which was not reported), especially as there were 6 pe…	There is no prospective study registration or statistical analysis plan. Analysed data for this PROM at one time point (but did state multiple ways of obtaining data). Appears multiple analyses of data for this time point.	High risk of bias
		Alfaro-Santafé 2021, calcaneal apophysitis: heel lifts, cryotherapy, calf stretching, and activity modification versus custom orthotics, cryotherapy, calf stretching, and activity modification
		Pain (VAS)	Authors state it was randomised, and performed by a third party, but there are no details of the randomisation methods. State 'concealed allocation was carried out by having randomization performed by a third party who was not involved in the recruitment or treatment of the children.' Age, sex, BMI, outcome scale value the same at baseline.	Children were blinded to group allocation. It is not possible to blind people providing the interventions. There is no study protocol. The authors did not report adherence (or coninterventions) to be fully sure of any deviations from the intended intervention. Reported using ITT.	Data from 95.6% of randomised participants were analysed at this primary time point.	Pain measured using VAS appropriate, but the question used was not stated. Participants were blinded to group allocation.	Trial was registered, but without a statistical analysis plan. Appears there were multiple pain primary outcomes - yet not all reported. Analysed data for this PROM at one time point.	High risk of bias
		James 2021, calcaneal apophysitis: heel lifts, calf stretching, and cryotherapy versus prefabricated orthotics, calf stretching, and cryotherapy
		Pain (Faces Scale)	Randomisation was undertaken using a permuted-block randomisation. Allocation sequence was concealed using opaque, tamper-proof envelopes by a blinded investigator. Age, sex, BMI, duration of symptoms, outcome scale value the same at baseline.	Participants and those delivering the intervention were aware of their intervention and the comparison group intervention. Trial context did not appear to lead to deviations from the trial protocol. Adherence was reported and was the same suggesting PN. Authors stated ITT in trial protocol.	Data obtained from 61/62 randomised (>95%) for this comparison at this time point.	Reported pain using the Faces scale - valid and reliable. Participants were aware of their intervention and comparison intervention, which has some concerns of bias.	Study protocol was published prior to data analysis. Trial registration completed prior to data collection. Outcome has been reported and analysed as planned.	Some concerns of risk of bias
		Disability (Physical domain of the OXFAQ (child report))	Randomisation was undertaken using a permuted-block randomisation. Allocation sequence was concealed using opaque, tamper-proof envelopes by a blinded investigator. Age, sex, BMI, duration of symptoms, outcome scale value the same at baseline.	Participants and those delivering the intervention were aware of their intervention and the comparison group intervention. Trial context did not appear to lead to deviations from the trial protocol. Adherence was reported and was the same suggesting PN. Authors stated ITT in trial protocol.	Data obtained from 61/62 randomised (>95%) for this comparison at this time point.	Reported the Physical domain of the OXFAQ - valid and reliable. Participants were aware of their intervention and comparison intervention, which has some concerns of bias.	Study protocol was published prior to data analysis. Trial registration completed prior to data collection. Outcome has been reported and analysed as planned.	Some concerns of risk of bias
		Participation (School and Play domain of the OXFAQ (child report))	Randomisation was undertaken using a permuted-block randomisation. Allocation sequence was concealed using opaque, tamper-proof envelopes by a blinded investigator. Age, sex, BMI, duration of symptoms, outcome scale value the same at baseline.	Participants and those delivering the intervention were aware of their intervention and the comparison group intervention. Trial context did not appear to lead to deviations from the trial protocol. Adherence was reported and was the same suggesting PN. Authors stated ITT in trial protocol.	Data obtained from 61/62 randomised (>95%) for this comparison at this time point.	Reported the School and Play domain of the OXFAQ - valid and reliable. Participants were aware of their intervention and comparison intervention, which has some concerns of bias.	Study protocol was published prior to data analysis. Trial registration completed prior to data collection. Outcome has been reported and analysed as planned.	Some concerns of risk of bias
		Adverse events	Randomisation was undertaken using a permuted-block randomisation. Allocation sequence was concealed using opaque, tamper-proof envelopes by a blinded investigator. Age, sex, BMI and duration of symptoms the same at baseline.	Participants and those delivering the intervention were aware of their intervention and the comparison group intervention. Trial context did not appear to lead to deviations from the trial protocol. Adherence was reported and was the same suggesting PN. Authors stated ITT in trial protocol.	Data obtained from <95% of participants at the 12 month time point. Sensitivity analysis not performed. While missingness could depend on the true value, it is probably not likely here (similar attrition between groups).	Not enough detail to make this judgement. Protocol: "Adverse events will be measured and recorded during the study. The adverse events may include incidents such as skin reactions (e.g., blisters or rashes) from the prefabricated orthoses or heel lifts." The results show 0 adverse events in each group at 12 months which does not seem valid.	Study protocol was published prior to data analysis. Trial registration completed prior to data collection. Outcome has been reported and analysed as planned.	High risk of bias
		James 2021, calcaneal apophysitis: heel lifts, calf stretching, and cryotherapy versus prefabricated, new Adidas runners, calf stretching, and cryotherapy
		Pain (Faces Scale)	Randomisation was undertaken using a permuted-block randomisation. Allocation sequence was concealed using opaque, tamper-proof envelopes by a blinded investigator. Age, sex, BMI, duration of symptoms, outcome scale value the same at baseline.	Participants and those delivering the intervention were aware of their intervention and the comparison group intervention. Trial context did not appear to lead to deviations from the trial protocol. Adherence was reported and was the same suggesting PN. Authors stated ITT in trial protocol.	Data obtained from 60/62 randomised (>95%) for this comparison at this time point.	Reported pain using the Faces scale - valid and reliable. Participants were aware of their intervention and comparison intervention, which has some concerns of bias.	Study protocol was published prior to data analysis. Trial registration completed prior to data collection. Outcome has been reported and analysed as planned.	Some concerns of risk of bias
		Disability (Physical domain of the OXFAQ (child report))	Randomisation was undertaken using a permuted-block randomisation. Allocation sequence was concealed using opaque, tamper-proof envelopes by a blinded investigator. Age, sex, BMI, duration of symptoms, outcome scale value the same at baseline.	Participants and those delivering the intervention were aware of their intervention and the comparison group intervention. Trial context did not appear to lead to deviations from the trial protocol. Adherence was reported and was the same suggesting PN. Authors stated ITT in trial protocol.	Data obtained from 60/62 randomised (>95%) for this comparison at this time point.	Reported the Physical domain of the OXFAQ - valid and reliable. Participants were aware of their intervention and comparison intervention, which has some concerns of bias.	Study protocol was published prior to data analysis. Trial registration completed prior to data collection. Outcome has been reported and analysed as planned.	Some concerns of risk of bias
		Participation (School and Play domain of the OXFAQ (child report))	Randomisation was undertaken using a permuted-block randomisation. Allocation sequence was concealed using opaque, tamper-proof envelopes by a blinded investigator. Age, sex, BMI, duration of symptoms, outcome scale value the same at baseline.	Participants and those delivering the intervention were aware of their intervention and the comparison group intervention. Trial context did not appear to lead to deviations from the trial protocol. Adherence was reported and was the same suggesting PN. Authors stated ITT in trial protocol.	Data obtained from 60/62 randomised (>95%) for this comparison at this time point.	Reported the School and Play domain of the OXFAQ - valid and reliable. Participants were aware of their intervention and comparison intervention, which has some concerns of bias.	Study protocol was published prior to data analysis. Trial registration completed prior to data collection. Outcome has been reported and analysed as planned.	Some concerns of risk of bias
		Adverse events	Randomisation was undertaken using a permuted-block randomisation. Allocation sequence was concealed using opaque, tamper-proof envelopes by a blinded investigator. Age, sex, BMI and duration of symptoms the same at baseline.	Participants and those delivering the intervention were aware of their intervention and the comparison group intervention. Trial context did not appear to lead to deviations from the trial protocol. Adherence was reported and was the same suggesting PN. Authors stated ITT in trial protocol.	Data obtained from <95% of participants at the 12 month time point. Sensitivity analysis not performed. While missingness could depend on the true value, it is probably not likely here (similar attrition between groups).	Not enough detail to make this judgement. Protocol: "Adverse events will be measured and recorded during the study. The adverse events may include incidents such as skin reactions (e.g., blisters or rashes) from the prefabricated orthoses or heel lifts." The results show 0 adverse events in each group at 12 months which does not seem valid.	Study protocol was published prior to data analysis. Trial registration completed prior to data collection. Outcome has been reported and analysed as planned.	High risk of bias
		Wiegerinck 2016, calcaneal apophysitis: heel lifts versus activity modification
		Pain (Faces scale with algometer)	Used computer-generated randomisation and stated concealed allocation occurred using concealed opaque envelopes. Age, sex, BMI and outcome scale value the same at baseline.	Participants were aware of their assigned intervention. Those delivering the interventions were aware of the participants' assigned intervention. The authors did not report adherence (or coninterventions) to be fully sure of any deviations from the intended intervention. Reported using ITT.	>95% of participants were available for follow-up	Pain assessed using Faces pain scale - valid and reliable. Use of algometer creates uncertainty regarding validity. Used same methods (in a standardised way) and same patient reported outcome for both groups. Outcomes were PROMs, and participants were aware of their assigned intervention, which has some concerns of bias.	Prospective study registration was reported, but unable to be located (NTR4241). Analysed data for this PROM at one time point.	Some concerns of risk of bias
		Composite measure (OxAFQ)	Used computer-generated randomisation and stated concealed allocation occurred using concealed opaque envelopes. Age, sex, BMI and outcome scale value the same at baseline.	Participants were aware of their assigned intervention. Those delivering the interventions were aware of the participants' assigned intervention. The authors did not report adherence (or coninterventions) to be fully sure of any deviations from the intended intervention. Reported using ITT.	>95% of participants were available for follow-up	Reported the OxFAQ - valid and reliable. Outcomes were PROMs, and participants were aware of their assigned intervention, which has some concerns of bias.	Prospective study registration was reported, but unable to be located (NTR4241). Analysed data for this PROM at one time point.	Some concerns of risk of bias
		Wiegerinck 2016, calcaneal apophysitis: heel lifts versus eccentric calf exercise
		Pain (Faces scale with algometer)	Used computer-generated randomisation and stated concealed allocation occurred using concealed opaque envelopes. Age, sex, BMI and outcome scale value the same at baseline.	Participants were aware of their assigned intervention. Those delivering the interventions were aware of the participants' assigned intervention. The authors did not report adherence (or coninterventions) to be fully sure of any deviations from the intended intervention. Reported using ITT.	>95% of participants were available for follow-up	Pain assessed using Faces pain scale - valid and reliable. Use of algometer creates uncertainty regarding validity. Used same methods (in a standardised way) and same patient reported outcome for both groups. Outcomes were PROMs, and participants were aware of their assigned intervention, which has some concerns of bias.	Prospective study registration was reported, but unable to be located (NTR4241). Analysed data for this PROM at one time point.	Some concerns of risk of bias
		Composite measure (OxAFQ)	Used computer-generated randomisation and stated concealed allocation occurred using concealed opaque envelopes. Age, sex, BMI and outcome scale value the same at baseline.	Participants were aware of their assigned intervention. Those delivering the interventions were aware of the participants' assigned intervention. The authors did not report adherence (or coninterventions) to be fully sure of any deviations from the intended intervention. Reported using ITT.	>95% of participants were available for follow-up	Reported the OxFAQ - valid and reliable. Outcomes were PROMs, and participants were aware of their assigned intervention, which has some concerns of bias.	Prospective study registration was reported, but unable to be located (NTR4241). Analysed data for this PROM at one time point.	Some concerns of risk of bias
		Turlik 1999, plantar heel pain: heel lifts, anti-inflammatory medication, and plantar fascia stretching versus custom orthotics, anti-inflammatory medication, and plantar fascia stretching
		Pain (morning pain, 5-point Likert scale)	Only information about randomisation methods is a statement that the study is randomised. There is no information regarding allocation concealment. Substantial differences in group size and weight.	Participants were aware of their assigned intervention. Those delivering the interventions were aware of the participants' assigned intervention. There is no study protocol. There is no measure of adherence with the interventions that has been reported. They allowed use of a range of adjunctive treatments and reported this - there appears to be more adjunctive treatment in the heel insert group. …	>5% drop-out (60 people randomised, 55 completed trial and analysed). No sensitivity analysis. Missingness could depend on its outcome, and it is probably likely here (as more people dropped out in the heel lifts group which seems to be less effective).	Outcome measure not tested for validity but used scaling that is commonly used. Used same methods and same patient reported outcome for both groups. Used PROMs and participants were aware of their allocation. The foot orthosis group received something that was 'custom' and they would have received more time with fitting of the device.	There is no prospective study registration or statistical analysis plan. Analysed data for pain in multiple ways.	High risk of bias
		Gupta 2020, plantar heel pain: heel lifts and heat pack versus 75 mg of indomethacin
		Composite measure (Foot Function Index)	Authors stated using computer-generated randomisation. Does not state 'concealed allocation'. Participants were matched for age, BMI and duration of symptoms. No information for sex.	Participants and those delivering the intervention were aware of their intervention and the comparison group intervention. There is no study protocol. Seventeen (out of 35) participants had their treatment terminated after three weeks in the Indomethacin group, suggesting deviation from the intended intervention. Authors did not state if they used ITT (or modified ITT).	<95% of participants completed the outcome assessment at 52 weeks. Sensitivity analysis not performed. While missingness in the outcome could depend on the true value, it is probably not likely here (similar attrition between groups).	Reported using FFI - valid and reliable. Used same methods and same patient reported outcome for both groups. Outcomes were PROMs, and participants were aware of their assigned intervention, which has some concerns of bias.	There is prospective trial registration, but no statistical analysis plan. The authors reported collecting data at weekly intervals for the first 4 months, but only reported data for 52 weeks.	High risk of bias
		Composite measure (FADI)	Authors stated using computer-generated randomisation. Does not state 'concealed allocation'. Participants were matched for age, BMI and duration of symptoms. No information for sex.	Participants and those delivering the intervention were aware of their intervention and the comparison group intervention. There is no study protocol. Seventeen (out of 35) participants had their treatment terminated after three weeks in the Indomethacin group, suggesting deviation from the intended intervention. Authors did not state if they used ITT (or modified ITT).	<95% of participants completed the outcome assessment at 52 weeks. Sensitivity analysis not performed. While missingness in the outcome could depend on the true value, it is probably not likely here (similar attrition between groups).	Reported using FADI - valid and reliable. Used same methods and same patient reported outcome for both groups. Outcomes were PROMs, and participants were aware of their assigned intervention, which has some concerns of bias.	There is prospective trial registration, but no statistical analysis plan. The authors reported collecting data at weekly intervals for the first 4 months, but only reported data for 52 weeks.	High risk of bias
		Gupta 2020, plantar heel pain: heel lifts and heat pack versus plantar fascia stretching and sham calf stretching
		Composite measure (Foot Function Index)	Authors stated using computer-generated randomisation. Does not state 'Concealed allocation'. Participants were matched for age, BMI and duration of symptoms. No information for sex.	Participants and those delivering the intervention were aware of their intervention and the comparison group intervention. There is no study protocol. There is no measure of adherence with the interventions that has been reported. Authors did not state if they used ITT (or modified ITT).	<95% of participants completed the outcome assessment at 52 weeks. Sensitivity analysis not performed. While missingness in the outcome could depend on the true value, it is probably not likely here (similar attrition between groups).	Reported using FFI - valid and reliable. Used same methods and same patient reported outcome for both groups. Outcomes were PROMs, and participants were aware of their assigned intervention, which has some concerns of bias.	There is prospective trial registration, but no statistical analysis plan. The authors reported collecting data at weekly intervals for the first 4 months and then every two months, but only reported data for 52 weeks.	High risk of bias
		Composite measure (FADI)	Authors stated using computer-generated randomisation. Does not state 'Concealed allocation'. Participants were matched for age, BMI and duration of symptoms. No information for sex.	Participants and those delivering the intervention were aware of their intervention and the comparison group intervention. There is no study protocol. There is no measure of adherence with the interventions that has been reported. Authors did not state if they used ITT (or modified ITT).	<95% of participants completed the outcome assessment at 52 weeks. Sensitivity analysis not performed. While missingness in the outcome could depend on the true value, it is probably not likely here (similar attrition between groups).	Reported using FADI - valid and reliable. Used same methods and same patient reported outcome for both groups. Outcomes were PROMs, and participants were aware of their assigned intervention, which has some concerns of bias.	There is prospective trial registration, but no statistical analysis plan. The authors reported collecting data at weekly intervals for the first 4 months and then every two months, but only reported data for 52 weeks.	High risk of bias
		Gupta 2020, plantar heel pain: heel lifts and heat pack versus calf stretching and sham plantar fascia stretching
		Composite measure (Foot Function Index)	Authors stated using computer-generated randomisation. Does not state 'Concealed allocation'. Participants were matched for age, BMI and duration of symptoms. No information for sex.	Participants and those delivering the intervention were aware of their intervention and the comparison group intervention. There is no study protocol. There is no measure of adherence with the interventions that has been reported. Authors did not state if they used ITT (or modified ITT).	<95% of participants completed the outcome assessment at 52 weeks. Sensitivity analysis not performed. While missingness in the outcome could depend on the true value, it is probably not likely here (similar attrition between groups).	Reported using FFI - valid and reliable. Used same methods and same patient reported outcome for both groups. Outcomes were PROMs, and participants were aware of their assigned intervention, which has some concerns of bias.	There is prospective trial registration, but no statistical analysis plan. The authors reported collecting data at weekly intervals for the first 4 months and then every two months, but only reported data for 52 weeks.	High risk of bias
		Composite measure (FADI)	Authors stated using computer-generated randomisation. Does not state 'Concealed allocation'. Participants were matched for age, BMI and duration of symptoms. No information for sex.	Participants and those delivering the intervention were aware of their intervention and the comparison group intervention. There is no study protocol. There is no measure of adherence with the interventions that has been reported. Authors did not state if they used ITT (or modified ITT).	<95% of participants completed the outcome assessment at 52 weeks. Sensitivity analysis not performed. While missingness in the outcome could depend on the true value, it is probably not likely here (similar attrition between groups).	Reported using FADI - valid and reliable. Used same methods and same patient reported outcome for both groups. Outcomes were PROMs, and participants were aware of their assigned intervention, which has some concerns of bias.	There is prospective trial registration, but no statistical analysis plan. The authors reported collecting data at weekly intervals for the first 4 months and then every two months, but only reported data for 52 weeks.	High risk of bias
		Pfeffer 1999, plantar heel pain: heel lifts, and ‘Achilles’ and plantar fascia stretching versus felt pads, and ‘Achilles’ and plantar fascia stretching
		Pain (Foot Function Index subscale)	The only information about randomisation methods is a statement that the study is randomised. There is no information regarding allocation concealment. There does not appear to be differences between groups. Age, sex, BMI, duration of symptoms, outcome scale value the same at baseline.	Participants were probably aware of their assigned intervention. Those delivering the interventions were aware of the participants' assigned intervention.There is no study protocol. There is no measure of adherence with the interventions that has been reported. Reported using ITT.	<95% of participants completed the outcome assessment at 8 weeks. Sensitivity analysis not performed. While missingness in the outcome could depend on the true value, it is probably not likely here (similar attrition between groups).	FFI pain subscale is valid and reliable. Used same methods and same patient reported outcome for both groups. Outcomes were PROMs, and participants were aware of their assigned intervention, which has some concerns of bias.	There is no prospective study registration or statistical analysis plan. Analysed data for this PROM at one time point (8 weeks) using multiple analyses.	High risk of bias
		Pfeffer 1999, plantar heel pain: heel lifts and ‘Achilles’ and plantar fascia stretching versus custom orthotics, and ‘Achilles’ and plantar fascia stretching
		Pain (Foot Function Index subscale)	The only information about randomisation methods is a statement that the study is randomised. There is no information regarding allocation concealment. There is substantial differences in baseline group sizes.	Participants were probably aware of their assigned intervention. Those delivering the interventions were aware of the participants' assigned intervention.There is no study protocol. There is no measure of adherence with the interventions that has been reported. Reported using ITT.	<95% of participants completed the outcome assessment at 8 weeks. Sensitivity analysis not performed. While missingness in the outcome could depend on the true value, it is probably not likely here (similar attrition between groups).	FFI pain subscale is valid and reliable. Used same methods and same patient reported outcome for both groups. Outcomes were PROMs, and participants were aware of their assigned intervention, which has some concerns of bias.	There is no prospective study registration or statistical analysis plan. Analysed data for this PROM at one time point (8 weeks) using multiple analyses.	High risk of bias
		Pfeffer 1999, plantar heel pain: heel lifts, and ‘Achilles’ and plantar fascia stretching versus ‘Achilles’ and plantar fascia stretching
		Pain (Foot Function Index subscale)	The only information about randomisation methods is a statement that the study is randomised. There is no information regarding allocation concealment. There does not appear to be differences between groups. Age, sex, BMI, duration of symptoms, outcome scale value the same at baseline.	Participants were probably aware of their assigned intervention. Those delivering the interventions were aware of the participants' assigned intervention.There is no study protocol. There is no measure of adherence with the interventions that has been reported. Reported using ITT.	<95% of participants completed the outcome assessment at 8 weeks. Sensitivity analysis not performed. While missingness in the outcome could depend on the true value, it is probably not likely here (similar attrition between groups).	FFI pain subscale is valid and reliable. Used same methods and same patient reported outcome for both groups. Outcomes were PROMs, and participants were aware of their assigned intervention, which has some concerns of bias.	There is no prospective study registration or statistical analysis plan. Analysed data for this PROM at one time point (8 weeks) using multiple analyses.	High risk of bias
		Low risk of bias
		Some concern of risk of bias
		High risk of bias
